# Supplementary material for: Illumina MiSeq Phylogenetic Amplicon Sequencing Shows a Large Reduction of an Uncharacterised Succinivibrionaceae and an Increase of the Methanobrevibacter gottschalkii Clade in Feed Restricted Cattle
Source: PLoS One. 2015 Jul 30;10(7):e0133234. doi: 10.1371/journal.pone.0133234 (PMC4520551; doi:10.1371/journal.pone.0133234)
Supplement: S2 Table — (XLSX) [file pone.0133234.s002.xlsx]

## Sheet: Sheet1
Results of BLAST search of OTU-M7 against the 16S ribosomal RNA sequences (Bacteria and Arachaea)
Description	Max score	Total score	Query cover	E value	Ident	Accession
Methanobrevibacter millerae strain ZA-10 16S ribosomal RNA gene, partial sequence	459	459	1	4e-129	0.99	NR_042785.1
Methanobrevibacter thaueri strain CW 16S ribosomal RNA gene, complete sequence	459	459	1	4e-129	0.99	NR_044787.1
Methanobrevibacter gottschalkii strain HO 16S ribosomal RNA gene, complete sequence	436	436	1	2e-122	0.98	NR_044789.1
Methanobrevibacter smithii strain PS 16S ribosomal RNA gene, complete sequence	431	431	1	8e-121	0.97	NR_074235.1
Methanobrevibacter oralis strain ZR 16S ribosomal RNA gene, partial sequence	431	431	1	8e-121	0.97	NR_104878.1
Methanobrevibacter smithii strain PS 16S ribosomal RNA gene, partial sequence	431	431	1	8e-121	0.97	NR_115169.1
Methanobrevibacter smithii strain PS 16S ribosomal RNA gene, complete sequence	431	431	1	8e-121	0.97	NR_044786.1
Methanobrevibacter smithii strain PS 16S ribosomal RNA gene, partial sequence	425	425	1	4e-119	0.97	NR_118367.1
>OTU-M7 CACCGGCAGCTCTAGTGGTAACAATTTTTATTGGGCCTAAAGCGTCCGTAGCCGGTTTAATAAGTCTCTGGTGAAATCCTGTAGCTTAACTGTGGGAATTGCTGGAGATACTATTAGACTTGAGACCGGGAGAGGTTAGAGGTACTCCCAGGGTAGAGGTGAAATTCTGTAATCCTGGGAGGACCGCCTGTTGCGAAGGCGTCTAACTGGAACGGTTCTGACGGTGAGGGACGAAAGTTAGGGGCGCGAACCGG
Results of BLAST search of OTU-M10 against the 16S ribosomal RNA sequences (Bacteria and Arachaea)
Description	Max score	Total score	Query cover	E value	Ident	Accession
Methanobrevibacter olleyae strain KM1H5-1P 16S ribosomal RNA gene, partial sequence	453	453	1	2e-127	0.99	NR_043024.1
Methanobrevibacter ruminantium strain M1 16S ribosomal RNA gene, complete sequence	442	442	1	4e-124	0.98	NR_074117.1
Methanobrevibacter ruminantium strain M1 16S ribosomal RNA gene, partial sequence	442	442	1	4e-124	0.98	NR_042784.1
Methanobacterium flexile strain GH 16S ribosomal RNA gene, partial sequence	409	409	1	4e-114	0.96	NR_116276.1
Methanobacterium alcaliphilum strain NBRC 105226 16S ribosomal RNA gene, partial sequence	403	403	1	2e-112	0.95	NR_112910.1
Methanobacterium movens strain TS-2 16S ribosomal RNA gene, partial sequence	403	403	1	2e-112	0.95	NR_116289.1
Methanobacterium alcaliphilum strain WeN4 16S ribosomal RNA gene, partial sequence	398	398	1	8e-111	0.95	NR_028228.1
Methanobrevibacter cuticularis strain RFM-1 16S ribosomal RNA gene, partial sequence	398	398	1	8e-111	0.95	NR_044776.1
>OTU-M10 CACCGGCAGCTCTAGTGGTAGCTGTTTTTATTGGGCCTAAAGCGTTCGTAGCCGGTTTGATAAGTCTCTGGTGAAATCCTGTAGCTTAACTGTGGGAATTGCTGGTGATACTGTTGAACTTGAGGTCGGGAGAGGTTAGCGGTACTCCCAGGGTAGAGGTGAAATTCTGTAATCCTGGGAGGACCACCTGTGGCGAAGGCGGCTAACTGGAACGAACCTGACGGTGAGGGACGAAAGCTAGGGGCGCGAACCG
